# Supplementary material for: A singular nitric oxide synthase with a globin domain found in Synechococcus PCC 7335 mobilizes N from arginine to nitrate
Source: Sci Rep. 2018 Aug 21;8:12505. doi: 10.1038/s41598-018-30889-6 (PMC6104048; doi:10.1038/s41598-018-30889-6)
Supplement: Supplementary file 2 — Supplementary Dataset [file 41598_2018_30889_MOESM2_ESM.xlsx]

## Sheet: Sheet1
Supplementary Dataset - A singular nitric oxide synthase with a globin domain found in Synechococcus PCC 7335 mobilizes N from arginine to nitrate. Correa-Aragunde N, Foresi N, Del Castello F, Lamattina L*
Dataset 1. Alignment of NOS oxygenase domains to perform phylogenetic tree
>AAF25682
RWKQVRQSIETTGHYQLTETELIYGAKLAWRNSSRCIGRIQWSKLQVFDCRYVTTTSGMFEAICNHIKYATNKGNLRSAISIFPQRTDAK-H-DYRIWNNQLISYAGYKQA------DGKIIGDPMNVEFTEVCT-KLGWK-S----KGSEWDILPLVVSANG-HDPDYFDYPPELILEVPLTHPKFEWFSDLGLRWYALPAVSSMLFDVGGIQFTATTFSGWYMSTEIGSRNLCDTNRRNMLETVALKMQLDT-RTPTSLWKDKAVVEMNIAVLHSYQSRNVTIVDHHTASESFMKHFEN--ESKL-RNGCPADWIWIVPPLSGSITPVFH
>ABO21653
RMNEVYAEVKQTGTYFQTYDELSYACKVAWRNAPRCINRIQWSRMEVIDCRKVITAEEVFEKCLEHLKFATNGGNIITTVTVFAQQRVGH-P-PPRIWNTQLLRYAGYKQP------DGSVIGDPSNIEMTEAAQ-KLGWV-G----QGTRFDVLPIVIQMPH-EEAKWFSIPKEYILTVQISHPKYAWFEEMKMEWFGVPFVSNIGLTSGGVQYTCTPFNGWFMGTEL-SRNLGDIQRYNLLPEIATKLGVDPAGPPSSMWQEKANLELNAAILHSFQKSRVSIVDHHTAAAGFMNFWDA--EHAA-GRGVPADWVWLVPPCAGSASPLFH
>AHL70582.1
RLHEIKKEIESDGMYTHTQEELAHGAKMAWRNSNRCIGRLFWSTLHVHDCRHVTTEDEVKEALFHHIEYATNGGKIKPSITIFPPENKGR-K-EVVIYNHQLVRYAGYESE------YG-IIGDEASLELTKLCE-AHGWK-G----EGTHFDLLPLMFQLKD-QPPVLYDLPKEIVQEVEITHPEYDGFGDLGLKWYAVPIIADMKLEIGGIHYNAAPFNGWYMGTEIGARNLADENRYNMLKKVASILGLDT-TKNSSLWKDKAIVELNVAVLHSYREAGVTIVDHHTAAHQFKQFEKQ--EEKA-DRKLTGDWTWLIPPISPAATHIFH
>BAH14964
RWDQVQKEVEALGTYQLTETELVYGAKLAWRNSVRCIGRIQWSKLQVFDCRYVTTTSGMFEALCNHIKYSTNKGNIRSAITIFPQRTDGK-H-DFRVWNHQLISFAGYRNP------DGSVTGDPGNVEFTEVCL-KLGWK-S----QRTRWDVLPLVLSANG-HDPDYFDIPPELILRIPLTHPTYEWFEKLGLQWYALPAASNMLFDCGGLEFTAAPFNGWYMSTEIGCRNLCDTHRLNMLETIAVRMGLDT-RTPVSLWKDKAMVEANVAVLHSFQMRGVTIVDHHTASESFMKHYEN--ELRL-RNGCPADWVWIVPPLSGSACPVFH
>CAA53950
RLQEVEAEVAATGTYQLRESELVFGAKQAWRNAPRCVGRIQWGKLQVFDARDCRSAQEMFTYICNHIKYATNRGNLRSAITVFPQRCPGR-G-DFRIWNSQLVRYAGYRQQ------DGSVRGDPANVEITELCI-QHGWT-PG---NG-RFDVLPLLLQAPD-DPPELFLLPPELVLEVPLEHPTLEWFAALGLRWYALPAVSNMLLEIGGLEFPAAPFSGWYMSTEIGTRNLCDPHRYNILEDVAVCMDLDT-RTTSSLWKDKAAVEINVAVLHSYQLAKVTIVDHHAATASFMKHLEN--EQKA-RGGCPADWAWIVPPISGSLTPVFH
>CCO66498
RVAEVLESIESTGTYTHTIDEIRHGARVSWRNAPKCINRKFYNTLDVIDAREATTNEQMFEAIKTHLKRGIGADHIPVLMTVFRPQTPGM-DDGPRIWNSQLIRYAGHRGN------GEEVIGDPAELNFTDTVKKYFSWV-PK-SGSPGMFDCLPLVLQIDPKQPPSIFELPEECLLEVPIHHPNVPEISSLGLKWYGIPAVSNITLDLGGLHYTAAPFNGWYMVTEIATRNFGDESRYNLLPKIAEAMGIDS-STEETLWRDHALAAVNFAVLYSFKRARVSIVDHHTAAASFAQWHAE--ELKK-RGYCPGNWKWIIPPTASSTSSIYL
>DRGY2007432
RISDILQEIKKTGTYTHTFKELEYGIRVAWRNAPKCANRKFWNELKLVDRRSAKTNRDMFDACLEYMDLATTSGATDAILCMFPPRHPLTGKGGAKVWNTQIIRYAGYTEAGAGGGYDRNILGDPSNLAFTDMLIKYFDWK-PP-SGEKGRFDVLPLVLQIDPEKAPEVFELPQQYVSEVPIEHPTYPWFASMKLKWYAVPAVSCLDVHIGGLVYTGAPFSGWYADTEV-VRDFADECRYNILPDIAWHLGLPT-ADDSTLWKDRCLQILDEAQ------SRMGMVDHHTLMRQFWDWYHQ--EKAE-RGYCPGNWKWIITPLAASQSKCYL
>EJK55330
RIDQVKTSIETTGIYTHTFDELQHGARVAWRNAPKCSNRGYWAGLKLLDCRHVKSNDGMFDSCLKHLTQAMSTGSSEAFITVFPPSHPRAKASGPQIWNGQLLQYAAYQTE------DG-VMGDPANLLFTEMLSSRFGWLGPK-DGIRSEHDYLPLIIQSSPEVDPELFEIPLGCAPPVHIHHPKHPELSELDMRWYPSPAVCALDLSLGGINYTAVPFNGWYATTEV-LRDLTDESRYNMLLPVANILGINM--DDNPVWKDEVMAILNKAIHHSFKSAKLAIVDNHTLIDGFYKWYHS--EMKT-RQYCPVNWKWVIPPMSSSTNDAYL
>ETK27041
RLREIRQSIEATGTYSHNAEELEYGAKVAWRNNSRCIGRLFWQTLHIFDQRQLKTEKEIAEALFGHIDYATNGGNIRPAITFFAPEQEDR---NIRIWNHQLIRYAGYKTA------TG-IVGDPASVDFTRQCQ-RLGWH-G----QGTPFDVLPLVIQVNG-QEPQWFKIPEELILEIPLTHPDIKDFSKLKLRWYAVPIISDMKLEIGGISYTAAPFNGWYMETEIGARNLADTKRYNQLPGVADLMGLDR-STNTSLWKDRAMVELNAAVLHSYKQYGVSIVDHHTASEQFMRFVSR--EEEK-GRMVNGRWSWLIPPLSPSASPVWH
>ISIM2037077
RCKEILASINKTGTYEHTYDEMNYGAQLAWRNAPKCANRKFWDSLEVIDSRHCKTNAEMFESCCKQMNLANSKLGTVVNMNLFRPKHPRE-EDGPRVWNVQLSRFAGWINP------DSTVTGDPVSVNFTQMLERKFGWS-PK-EG-KGMFTILPLVLQVNPDEPPELFEWDPSLVLTVPIRHPQYPWLSRMGLRWYAIPIVSCCEVEIGGLRYTACPFNGWYADTEV-LRDLTDEKRYNLLPVVAKELGRDI-TQNGDLWRDHALVVLNEAIVRSYSAANVSMVDHHTLIRQFWEWYHIEKDPKEGRGYCPGNWKWIIPPVAAHTSRCYL
>NP 068610
RLQEVEAEVVATGTYQLRESELVFGAKQAWRNAPRCVGRIQWGKLQVFDARDCRTAQEMFTYICNHIKYATNRGNLRSAITVFPQRYAGR-G-DFRIWNSQLVRYAGYRQQ------DGSVRGDPANVEITELCI-QHGWT-PG---NG-RFDVLPLLLQAPD-EPPELFTLPPELVLEVPLEHPTLEWFAALGLRWYALPAVSNMLLEIGGLEFPAAPFSGWYMSSEIGMRDLCDPHRYNILEDVAVCMDLDT-RTTSSLWKDKAAVEINVAVLYSYQLAKVTIVDHHAATASFMKHLEN--EQKA-RGGCPADWAWIVPPISGSLTPVFH
>NP 851380
RLQEVEAEVASTGTYHLRESELVFGAKQAWRNAPRCVGRIQWGKLQVFDARDCSSAQEMFTYICNHIKYATNRGNLRSAITVFPQRAPGR-G-DFRIWNSQLVRYAGYRQQ------DGSVRGDPANVEITELCI-QHGWT-PG---NG-RFDVLPLLLQAPD-EAPELFVLPPELVLEVPLEHPTLEWFAALGLRWYALPAVSNMLLEIGGLEFSAAPFSGWYMSTEIGTRNLCDPHRYNILEDVAVCMDLDT-RTTSSLWKDKAAVEINLAVLHSFQLAKVTIVDHHAATVSFMKHLDN--EQKA-RGGCPADWAWIVPPISGSLTPVFH
>NP 001012980
RWESVQKEVTVTGTYQLTETELVFGAKLAWRNATRCIGRIQWSKLQVFDCRYVTTTSGMFEALCNHIKYSTNKGNIRSAITIFPQRTDGK-H-DYRVWNHQLISYAGYKNP------DGTIIGDPANIEFTELCM-KLGWK-S----ARTRFDILPLILSANG-HDPDYFDIPNELVLEVPLSHPTYDWFEKLELKWFAVPAVSGMVFDCGGLEFTAAPFNGWYMSTEIGSRDLCDVQRYNLLETIATHMGLDT-RTSTSLWKDKAMIEANVAVLHSFQMKNVTIVDHHTASESFMKHYEN--EMRL-RNGCPADWLWIVPPISGSATPVFH
>WP 006458277
RWQEIKAEVQATGTYTHTYEELAYGAQLAWRNTSKCIGRIQWSNMVVRDRRHVTDPDEMFQELEEHLRLGTNGGNIQIVMTVFRPKLPKE-RWGPRIWNPQLIRYAAYEMP------DGSIMGDAANLELTHQIIEKMGWQ-PPEPR--SPYDILPLVIEVPR-HEPRLYSFAPEEILEVEIEHPTIPDFKTLGLRWYAVPAISNFRMDIGGVTYACLPFNGWYMGTEI-ARDFLEGGRYGKMKAIANLLGLNT-SSEQTLWRDRVALEMNIAVLHSFQKAKVTMVDHQSAAQQFLAHDLR--EKRA-GRECPADYGWVVPPAGGSACPVWH
>WP 006637417
RLHIIREDIIRTGSYIHTKEEIEHGARMAWRNSSRCIGRLFWNSLTVIDQRGVQTEAEVRDALFRHIQLATNGGKIRPFITVFPPEQNGQ-K-KVSIWNHQLIRYAGYETE------QG-VIGDPASLELTKACE-ALGWK-G----EGTPFDVLPLVFQIDG-RPPVWYELPREIVKEVRIEHPEIEGFKSLGLKWYGVPIIADMKLEVGGIHYNAAPFNGWYMGTEIGARNLADEDRYNMLDKVAGIMGLDT-ERNASLWKDKALVELNRAVLHSYKEAGVSIVDHHTAASQFKRFEEQ--EAEA-GRELTASWTWLIPPLSPASTHIFH
>WP 006671088
RLTEVRRSIAESGHYEHTPAELEYGAKLAWRNSNRCIGRLFWETLDVIDARDRDTAEGVYDALCGHLEQATNGGDIRPTITLFEPMIRGR-R-QVRLWNHQLIRYAGYETD------DG-IVGDPAEVEFTEYCQ-SRGWE-S----EETEFDVLPWVIQMED-REPELFEVPEDLVLEVPIEHPEYDWVADLGLQWYGVPVVSNMRLEIGGLQYTAAPFNGWYMATEIAARNFADEDRYDMLPAVAERLGLET-TDNRALWKDEALVALNRAVLHSFERDGVKIVDHHTAAEQFEAFERR--EEDA-GREVTGDRSWLLPPMSSATTHVFH
>WP 010290958
RLAQ----FEQTGIIDYTYEEIDYGAKLAWRNSNKCIGRLFWKSLKTFDQRHLTTAQQVYEALLAHIDYATNGGKVRSTISVFAP--------NVRIWNHQLIRYAGYETA------DG-IVGDPASVVFTKQCI-ALGWE-G----KGGRFDVLPLVIQIND-EAPVWFSIPSSHILEVDIVHPTFDWFQTLGLKWYAVPMISDMRVNIGGIDFVSVPFNGWYMGTEIGARNLADQDRYNMLPIIAKKMGLDT-STNASLWKDYALVELNRAVLYAYKRQGVSIVDHHTAAEQFSLFQRQ--EQRE-NREVTGNWVWLVPPLSPATTHIYH
>WP 017655351
RFAEIESEVEQTGTYWQSFDELAYGAKLAWRNSTRCVGRSYWNSLEVRDRRSLNQAEEVFEAMVEHLRLSTNGGRIKSLATIFAPQEPGQ-A-GIRIWNEQIVRYAGYRQT------DGSVVGDPRYVEFTELVQ-RMGWK-GG---QGTPFDILPIVIQMPN-QRPKLFELPHDAVLEVPIQHPDYSWFAELGLKWHALPAICNMMLEIGGVQYTAAPFNGWYMGTEIAARNFADENRYNLLPIVAKRMGLDT-RYDHTLWRDRAIVELNVAVLYSFRRAGVTMVDHHSETRRFVQFEKS--EALA-GRTTYADWAWIVPPISGSTTPVFH
>WP 018825545
RLAAVRAEIAATGTYIHTPDELAFGARVAWRNSSRCIGRLYWRSLRVIDRRDVHQADDIYRNLVEHLRAATNDGNIRPTITVFPPARPGH-R-FARVWNEQLIRYAGHRRP------NGSIVGDPRYTDFTDTVT-AMGWI-G----KGTPFDILPLVIDTPA-DGPRLFDLPEDAVAEVPLAHPEHPWFADLDLRWHAVPAISHMRLSIGGVHYPCAPFNGWYLGAEIGARNLADTDRYNLLPVVAARLGLDT-STDASLWRDRALVELNIAVLHSFASAGVKVSDHHTEAHRFCTHLDR--EARA-SRFVPADWTWIVPPVSGSATPVFH
>WP 019257766
RLDSIKSEIDRTGSYVHTKEELAHGAKMAWRNSNRCIGRLFWNSLNVIDRRDVRTKEEVRDALFHHIETATNNGKIRPTITIFPPEEKGE-K-QVEIWNHQLIRYAGYES-------DGERIGDPASRSLTAACE-ELGWR-G----ERTDFDLLPLIFRMKGDEQPVWYDLPRSLVIEVPITHPDIEAFSDLELKWYGVPIISDMKLEVGGIQYNAAPFNGWYMGTEIGARNLADEKRYDKLKKVASVIGIST-DYNTDLWKDQALVELNKAVLHSYKKQGVSIVDHHTAASQFKRFEEQ--EEEA-GRKLTGDWTWLIPPISPAATHIFH
>WP 019497077
RLAQIKSELEKTGTYWQNIDELVYGTKLAWRNSTRCVGRSYWNTLEVRDLRSLNQAGEIFDALVEHLRLSTNGGRIKPFITVFAPQQPGQ-A-GIRIWNEQLIRYAGYRQP------DGSVVGDPKYVEFTEIVR-RMGWQ-GG---EGTAFDILPIVIQMPN-QRPKLFELPCDAVLEVPIQHPEYSWFAKLGLKWHALPAICNMMLDVGGIQYTAAPFSGWYMVTEIAARNFADEHRYNLLPTIARHMGLDT-RYDHTLWRDRALVELNVAVLHSFRYAGVTMVDHHSETRRFVQFEKS--EALA-GRCTYADWGWIVPPVSSSTTPVFH
>XP 001421937
RVKHILDSIDTTGTYAHTLDEIRWGARIAWRNAPKCINRKFWATLDVIDARDAETNDEMFEAIKEHLRRGIGGDHIPVLMTVFKPQTPNT-EDGPRVWNSQLIRYAGHRGP------NETTIGDPAELHFTDSVKKYFDWV-PK-GGAETPFDPLPIVVQISPSTPPSIYELPDECLLEVPIHHPTIPGISQLGLRWYGIPAVSNITLDLGGLHYTAAPFNGWYMVTEIATRNFCDESRYNFAPRIAKAMGIDT-STNETLWKDHALAAINYAVLYSFKRARVSIADHHTCAESFAQWYAD--EMKD-RGYAPGNWKWIVPPTAASTSSIYL
>XP 001660328
RWQQVQKEVDSTGSYQLTETELIYGAKLAWRNSSRCIGRIQWSKLQVFDCRYVTTTSGMFEAICNHIKYATNKGNLRSAITIFPQRTDGT-H-DYRIWNAQLISYAGYKGQ------DGKIVGDPMNVEFTDFCI-KLGWK-S----KGTEWDILPVVVSANG-HDPDYFDYPSELILEVPFSHPQYKWFAEMGLRWYALPAVSGMLFDCGGIQFTATSFSGWYMSTEIGCRNLCDINRRNLLEPIAVKMGLDT-RNPTSLWKDKTLVEINIAVLHSFQSRNITIVDHHTASESFMKHYEN--ETKL-RNGCPADWVWIVPPMSASATPVFH
>XP 003083764
RVNEVLTSIRETGTYAHTLDEIRHGARVAWRNAPKCINRKYWSTLDVIDARGATTNEDMFEAIKEHLHRGVEADHVPVLMTVFRPQTPGT-NDGPRIWNSQLMRYAGHRDA------SGGVVGDPAEVDFTDVLKKHFGWA-PE-KT--GMFDALPIVVQINPETPPAMFTLPDQCFLEVPIRHPTIRGISQLGLKWYGIPAVSNITMDLGGLHYTAAPFNGWYMVTEIATRNFGDESRYNLLPQIAEAMGLDT-STHDTLWRDHALAAINYAVFDSFKRDRVSIADHHTCAEAFADWYVE--ELKT-RGYAPGNWKWIVPPTASSTSSIYL
>YP 326610
RLAEIEAEIERRNHYEHTPEELEHGAKMAWRNSNRCIGRLFWQQLNVADERDCETAEAVHEACCRHLEKARNGGDIKPLITVFKPMVDGD-R-QVRIWNYELLRYAGYRTD------DG-IVGDPDEIELTDYCQ-SRGWE-G----DGTDFDILPHVIQMGD-DEPAIFEVPDSAVGEVPLRHPDYEWFEDLGLRWYDVPVVSNMRLELGGIHYTAAPFSGWYVSTEIGARNLADEDRYDMLPTVAERLGLDT-DDNRSLWKDEALVELNRAVLHSYEEAGVTIVDHHTVTDQFEQFEQN--EAEA-DREVTGDRSWLLPPMSSATTHVFS
>YP 603740.1
RLVEVWDEVGRTGSYTLTSSELTYGARVAWRNSTRCVGRLPWRSLEVRDLRHVTRPDDVFTHLLTHLRAALNGGRIRPIISIFGPD--------VRIHNDQLLRYAGYRQP------GGGVVGDPQNVPLTEHLR-RLGWT-GG---PGTPWDVLPLAVEGRG--RVRLFSLPEDATCQVPITHPEVPALGGLGLRWFALPVLSRMTLEVGGLSFPAAPFNGWYVQTEIAARNLADEERYNMLPAVARALGLDM-RRDRTLWRDRALVELNVAVLHSFDRAGVRIADHHAVTRQFVRFEEA--EARA-GRAVRGRWSWLIPPLSPATTPVWH
>YP 003391026
RWEEIKREVLATGSYTHTYEELAYGAQLAWRNASKCIGRISWRNMVVRDLRHVTDPDEMFRECAEHLRIATNGGNVQIVMNVFRPKKPME-RWGPRIWNSQYIRFAGYEQP------DGTVLGDRANLKLTKTLI-RQGWI-PPTEK--TAYDTLPLVIDVPG-QPPRLYQFADDDVLKVAIEHPTYPAMTALDLQWCAIPAISNFRMNIGGIQYGCIPFNGWFMETEI-ARNLWEEGRYEKAEAIAKAIGLDT-SSEQTLWRDRAFLELNVAILHSFSKAKVTLVDHQTASRQFLTHDQR--EKRA-GRECPAQWSWVVPSAGGSVTPVWH
>YP 004093749
RLVVIEREIKESGLYEHTFEELEYGAKLAWRNSNKCIGRLFWNTLIVKDRRQVNNVKEVFDALHEHLVDATNGGKIKPTITIFPPKYKNQ-D-HVRIWNHQLIRYAAYDTK------HG-VLGDPMSLPFTKVCE-ELGWQ-G----EGSSFDILPLVVQWKN-DEPMLQELNSDAILEVKIIHPEITQFEDLHLKWYAIPAISDMMLEIGGIEYTAAPFNGWYMGTEIGARNFADVDRYNMLPKIASIMGLET-NRHSTLWKDRALVELNRAVLYSFKNSGVSIVDHHTAAEQFKQFEKR--EKEC-NRELTGDWSWLIPPVSPATTHIFH
>YP 006790088
RLHQVQEEILRTGTYEQTSQELAYGAKLAWRNSNRCIGRLFWDQLHVIDARDAVTIETVREALFEHIAYATNDGRVRSTITIFHPD-------RVRVLNHQLIRYAGYEIP------DG-IIGDPNSVAFTKQCQ-SLGWS-G----QGTAFDVLPLLIELDG--KVSLHPLPDDLVLEVTITHPDYDLFGDQTIKWYAVPMISDMRLEIGGISYPCAPFNGWYMGTEIGARNLADTDRYNLLPLVAKQLGLNT-SRERSLWKDRALVELNLAVLDSFEQAGVTIVDHHTAAKQFARFEKN--EALC-ARDVTGDWSWLVPPMSGATTHLFH
>YP 006995309
RFTDIKNEIKATGTYWQTYDELAYGAKLAWRNSTRCIGRNYWDLLAVSDYRSLNKPDEIFDALVEHLRLATNEGRIKPLITVFAPQEPNQ-P-GIRIWNEQLIRYAGYKQS------DGSIIGDPKYVEFTKIVH-QMGWK-GS---KGTPFDILPIVIQMPN-QQPHLFELPPDVVLEVSIQHPEYPWFAELGLRWHAVPLISNMMLDIGGLKYTSAPFNGWYMGTEIGSRNFGDESRYNLLFIVAQKLGLNP-RSSYTLWRDRALVELNVAVLYSFQKAGVTIVDHHTESRHFIQFENK--EKLN-KRCAYADWSWIVPPMSGSATPVFH
>YP 007051528
RWAEIQAEVQATGAYSHTYEELAYGAQLAWRNASKCIGRIQWNNMVVRDCRHVTDPDEMFKELVEHLRLGTNGGNIQVIMTAFRPKQPKE-RWGPRLWNPQLLRYAAYEQP------DGSVIGDRANLDLTKAVI-KLGWQ-PPSPR--TPYDILPIVIEVPG-MEPKLYEFPQDEILEIDIEHPSISEFKSLGLRWYAIPAISNFRMDIGGITYACVPFNGWYMGTEI-MRDFMEEGRYDKLEDIAKVLQLDI-SSEQTLWRDRVALELNIAVLYSFQKAKVTMVDHQSASRQYLAHDLR--EKKA-GRECPAEWGWVMPPAGGSACPVWH
>YP 007143319
RWKEIREEVQATGTYTQTYEELAYGTQVAWRNASKCVGRIAWNNMVVRDRRHVTDPDEMFRECQEHVKFATNGGNLQITMTVFPPKQPKE-RWGSRFWNSQLYRYAAYEMS------DGSVMGDPANLELTNAII-KFGWQ-PPEPR--TPYDILPVVIEVPG-QEPKMYHWQPEEVLEVHIEHPTIPEFKDIGMRWYAIPAISNFSVHIGGIHYGCMPFNGWYMDTEI-MRDFLDEYRYNKIEEIVKVLKLDT-SSEQTLWRDRAALELNIAILHSFQKAKVTIVDHQTASRQFLTHDLR--EKKA-GRECPGDWGWVVPAAGGSACPVWH
>YP 007401967
RLNEIRWEVEQTGTYRHTYEELSYGAKMAWRHSNRCIGRLFWQSLHVIDAREAVTVDEVFSYLFHHIEVATNGGKIRPTITIFRPNG------EVRIWNHQLIRYAGYETE------EG-IIGDSSSLTFTRACE-QLGWK-G----EKTPFDVLPLVIQVGG-QKPVWTPIPKELVLEVPIEHPAFPWFRDLQVKWYAVPIISDMCLEIGGIRYMAAPFNGWYMGTEIGARNLADDYRYNMLPKVASCMGLDT-NSNASLWKDKALVELNIAVLYSYKKAGVSIVDHHTAARQFQLFEQQ--EKAA-GRHVTGDWTWLIPPLSPATTHIFH
>KJH70221
RLAEITCDYRKSRIYWQTEQELAYGAKVAWRNSTRCIGRIFLESLRVRDLRHLTTAEEIFAALVEHIQLATNGGNIAPTISIFAPDLPRQ-P-GIRIWNPQLIRYAGYLQP------DGAIVGDPAQIELTEICQ-RLGWQ-G----QGTQFDILPLIIQMPK-QKPQWFELPKAVVLEVPIVHPEHDWFANLGLKWHALPAVSDWRLEIGGISYSCAPFSGWYMSAEIGSRNFGDVKRYNLLPAIAQRLGLNT-QSKLSLWQDRALIELNHAVLHSFTICGVTIVDHHTASTQFMRHWQR--EAEA-GRIVPADWGRIVPPISASTLEVFH
>KHG40833
RLAEIKNEIKTTGRYWQTYHELVYGTKLAWRNSTRCIGRNYWHLLEVRDCRSLNKPDEIFYALVEHLKLATNRGRIKPLITVFAAQEPNQ-P-GIRIWNEQLIRYAGYKQS------DSSIIGDPKYVEFTQIVL-EMGWK-GS---KGTPFDILPIVIQMPN-QQPHLFELPPDVVLEVSIQHSEYPWFAELGLKWHAVPLVSNMMLDVGGVKYTSAPFNGWYMGTEIASRNFGDESRYNLLLAVAQRLGLNT-RNNYTLWRDRALVELNIAVLYSFQKAGVTIVDHHTESHNFIQFENK--EKLN-QRLTYANWSWIVPPMSSSATPVFH
>KST62223
RLIEIYSELEKTGTYRQTQEEITYGSKLAWRHSSRCIGRIFWQTLMVRDLRHLSTAEEIFQAILEHIQLATNGGKIRSIISIFPANKPGE-P-GIRIWNPLLIRYAGYEQA------DGTIIGDPAQLELTKICQ-TMGWK-G----KGTPFDILPLIIQMPG-EKPQLFEIPQDIVLEVPITHPELPWFADLGLKWHALPCVSSHCLEIGGVSYSAAPFNGWYMSTEIASRNFGDAHRYNLLPTIAEKLGLDI-NSKLSLWKDKALIELNTAVLHSFGNSGILMVDHHTASEQFMMHCKR--EASE-GRTVPADWGWIIPPISASATKVFH
